# Supplementary material for: The Association Between Chemerin Levels and Gestational Diabetes Mellitus: An Updated Systematic Review and Meta-Analysis
Source: Int J Mol Sci. 2025 Jul 10;26(14):6622. doi: 10.3390/ijms26146622 (PMC12295344; doi:10.3390/ijms26146622)
Supplement: Supplementary file 1 [file ijms-26-06622-s001.zip]

Archive with 1 entries (1 files):
- ijms-3672240-supplementary.pdf
